# Supplementary material for: Cytotoxic 13,28 Epoxy Bridged Oleanane-Type Triterpenoid Saponins from the Roots of Ardisia crispa
Source: Molecules. 2022 Feb 4;27(3):1061. doi: 10.3390/molecules27031061 (PMC8838445; doi:10.3390/molecules27031061)
Supplement: Supplementary file 1 [file molecules-27-01061-s001.zip]

Archive with 1 entries (1 files):
- molecules-1584297- Supplementary- corrected.pdf
